# Supplementary material for: Genetic liability in individuals at ultra-high risk of psychosis: A comparison study of 9 psychiatric traits
Source: PLoS One. 2020 Dec 2;15(12):e0243104. doi: 10.1371/journal.pone.0243104 (PMC7710117; doi:10.1371/journal.pone.0243104)
Supplement: S3 File — (XLSX) [file pone.0243104.s003.xlsx]

## Sheet: List of Supplementary Tables
List of Supplementary Tables
S1 Table	Number of SNPs in PRS
S2 Table	Logistic Regression of PGC SCZ-EAS on UHR-Healthy control Status, with first 10 PCs, age, and gender as covariates
S3 Table	Logistic Regression of CLOZUK-PGC2 on UHR-Healthy control Status, with first 10 PCs, age, and gender as covariates
S4 Table	Logistic Regression of PGC SCZ-EAS on CHS UHR-Healthy Control Status with converters subgroup removed, adjusted for first 10 PCs, age, and gender
S5 Table	Ordinal Logistic Regression of Healthy Controls, Remitters and Non-remitters in Han Chinese Individuals
S6 Table	Ordinal Logistic Regression of Healthy Controls, Non-converters and Converters in Han Chinese Individuals
S7 Table	Ordinal Logistic Regression of Healthy Controls, Remitters, Persistent Non-remitters, and Converters in Han Chinese Individuals
S8 Table	Odds Ratio of Case-Control Status at Different Quintile Levels in Han Chinese Individuals
S9 Table	Case-Control Percentages Across PRS Quintile

## Sheet: S1 Table
S1 Table. Number of SNPs in PRS
P-value Threshold		Total Sample			CHS			MAS			CHS_MAS			CHS_INS			MAS_INS
		PGC_EAS	Clozuk-PGC2		PGC_EAS	Clozuk-PGC2		PGC_EAS	Clozuk-PGC2		PGC_EAS	Clozuk-PGC2		PGC_EAS	Clozuk-PGC2		PGC_EAS	Clozuk-PGC2
5 x 10-8		11	77		15	98		12	97		12	89		11	83		11	82
1 x 10-5		54	330		70	399		62	389		62	366		57	344		54	345
1 x 10-4		145	691		199	857		178	830		174	782		154	719		148	721
1 x 10-3		598	1779		797	2250		714	2168		692	2039		641	1862		607	1864
0.01		2815	4847		3934	6246		3584	5969		3390	5604		3018	5109		2917	5073
0.05		8456	10505		11928	13775		10897	13125		10207	12245		9112	11142		8827	11009
0.1		13189	14771		18758	19574		17376	18633		16012	17330		14219	15725		13938	15513
0.2		20181	20862		28948	27951		27028	26570		24637	24668		21797	22255		21520	21912
0.5		32718	31287		47708	42375		44864	40287		40242	37234		35548	33457		35346	32922
1		41078	37958		60288	51780		58399	49190		50684	45395		44694	40644		45698	39945
Note. PGC_EAS = PGC schizophrenia East-Asian discovery; Clozuk-PGC2 = Clozuk and PGC schizophrenia wave 2 meta-analysis discovery; CHS = Han Chinese, Singapore; MAS = Malay, Singapore; CHS_MAS = Leave one out analysis of Han Chinese and Malay; CHS_INS = Leave one out analysis of Han Chinese and Indian; MAS_INS = Leave one out analysis of Malay and Indian.

## Sheet: S2 Table
S2 Table. Logistic Regression of PGC SCZ-EAS on UHR-Healthy control Status, with first 10 PCs, age, and gender as covariates
(a) Total Sample
P-value Threshold	Null R2	Full R2	PRS R2	B	SE	P	OR	95% CI Lower	95% CI Upper
5 x 10-8	0.075103	0.083418	0.00831499	-0.154275	0.131638	0.24121	0.857036	0.662139	1.1093
1 x 10-5	0.075103	0.0753505	0.000247502	-0.0297176	0.146353	0.839093	0.97072	0.728648	1.29321
1 x 10-4	0.075103	0.0756768	0.000573782	0.0423051	0.136832	0.757188	1.04321	0.797814	1.36409
1 x 10-3	0.075103	0.0760446	0.000941627	-0.0583012	0.147152	0.69196	0.943366	0.707007	1.25874
0.01	0.075103	0.0833786	0.00827557	0.237334	0.20241	0.24098	1.26786	0.85267	1.88523
0.05	0.075103	0.104972	0.0298685	0.434481	0.197499	0.027813	1.54416	1.04853	2.27407
0.1	0.075103	0.116028	0.0409246	0.531466	0.207652	0.0104849	1.70143	1.13256	2.55603
0.2	0.075103	0.125087	0.0499838	0.617905	0.218234	0.0046347	1.85504	1.20946	2.84521
0.5	0.075103	0.12502	0.0499169	0.649475	0.230163	0.00477542	1.91453	1.21941	3.00592
1	0.075103	0.126505	0.051402	0.673865	0.235224	0.00417294	1.96181	1.23718	3.11085
(b) CHS only
P-value Threshold	Null R2	Full R2	PRS R2	B	SE	P	OR	95% CI Lower	95% CI Upper
5 x 10-8	0.113696	0.113709	1.31868e-05	0.00622283	0.154019	0.967772	1.00624	0.744049	1.36083
1 x 10-5	0.113696	0.113802	0.000105659	0.0190239	0.166375	0.908966	1.01921	0.735603	1.41215
1 x 10-4	0.113696	0.123941	0.0102447	0.189205	0.168425	0.261278	1.20829	0.868574	1.68087
1 x 10-3	0.113696	0.121586	0.00788979	-0.192663	0.195758	0.325022	0.82476	0.561951	1.21048
0.01	0.113696	0.124894	0.0111981	0.210469	0.17937	0.240644	1.23426	0.868411	1.75423
0.05	0.113696	0.156152	0.0424563	0.378735	0.168692	0.0247604	1.46044	1.04928	2.0327
0.1	0.113696	0.1604	0.0467035	0.439957	0.187425	0.018906	1.55264	1.07531	2.24185
0.2	0.113696	0.192804	0.0791079	0.599151	0.198908	0.00259363	1.82057	1.23281	2.68855
0.5	0.113696	0.187548	0.0738515	0.58902	0.202274	0.00359143	1.80222	1.21236	2.67907
1	0.113696	0.185604	0.0719078	0.582278	0.202421	0.00402024	1.79011	1.20387	2.66184
(c) MAS only
P-value Threshold	Null R2	Full R2	PRS R2	B	SE	P	OR	95% CI Lower	95% CI Upper
5 x 10-8	0.67387	0.674747	0.000876447	-0.139122	0.598447	0.816171	0.870122	0.269266	2.81176
1 x 10-5	0.67387	0.673946	7.56995e-05	-0.0441158	0.644658	0.945441	0.956843	0.270462	3.38513
1 x 10-4	0.67387	0.705915	0.0320447	0.809575	0.625083	0.195269	2.24695	0.659968	7.65007
1 x 10-3	0.67387	0.686288	0.012418	-0.447457	0.541245	0.408397	0.639252	0.221291	1.84663
0.01	0.67387	0.745951	0.0720801	-1.53729	0.93423	0.099864	0.214963	0.0344466	1.34147
0.05	0.67387	0.695408	0.0215375	-0.937235	0.857077	0.274163	0.391709	0.0730161	2.1014
0.1	0.67387	0.701367	0.0274962	-0.885355	0.763053	0.245935	0.412568	0.0924663	1.8408
0.2	0.67387	0.713595	0.0397241	-1.14702	0.881868	0.193371	0.317582	0.0563909	1.78856
0.5	0.67387	0.705302	0.0314311	-1.07136	0.900164	0.233976	0.342543	0.0586806	1.99957
1	0.67387	0.687742	0.0138714	-0.676998	0.759571	0.372773	0.50814	0.114666	2.25181
(d) CHS_MAS
P-value Threshold	Null R2	Full R2	PRS R2	B	SE	P	OR	95% CI Lower	95% CI Upper
5 x 10-8	0.119992	0.127694	0.00770157	-0.149818	0.136273	0.271597	0.860865	0.659081	1.12443
1 x 10-5	0.119992	0.120754	0.000761558	-0.0511806	0.147528	0.72865	0.950107	0.711536	1.26867
1 x 10-4	0.119992	0.120718	0.000725181	0.0507462	0.149793	0.73478	1.05206	0.784394	1.41105
1 x 10-3	0.119992	0.121694	0.0017016	-0.083497	0.161149	0.604365	0.919894	0.67076	1.26156
0.01	0.119992	0.140766	0.0207739	0.300075	0.166807	0.0720279	1.34996	0.973498	1.87201
0.05	0.119992	0.162924	0.0429312	0.443265	0.173992	0.0108464	1.55778	1.10766	2.19084
0.1	0.119992	0.163981	0.0439889	0.471012	0.182298	0.00977326	1.60161	1.12043	2.28945
0.2	0.119992	0.168048	0.0480556	0.518228	0.192407	0.00707286	1.67905	1.15156	2.44817
0.5	0.119992	0.174793	0.0548003	0.585782	0.204778	0.00422881	1.7964	1.20253	2.68355
1	0.119992	0.175989	0.0559968	0.593568	0.20512	0.00380663	1.81044	1.21111	2.70634
(f) CHS_INS
P-value Threshold	Null R2	Full R2	PRS R2	B	SE	P	OR	95% CI Lower	95% CI Upper
5 x 10-8	0.17741	0.17741	2.497e-08	-0.000281585	0.147384	0.998476	0.999718	0.748901	1.33454
1 x 10-5	0.17741	0.186382	0.0089716	0.196212	0.172068	0.254153	1.21679	0.868459	1.70482
1 x 10-4	0.17741	0.190915	0.0135043	0.221913	0.158955	0.162691	1.24846	0.914267	1.70482
1 x 10-3	0.17741	0.177668	0.000258031	0.0335354	0.1727	0.846032	1.0341	0.73716	1.45066
0.01	0.17741	0.202242	0.0248316	0.465029	0.246685	0.0594152	1.59206	0.981704	2.58189
0.05	0.17741	0.220705	0.0432944	0.589112	0.240351	0.0142439	1.80239	1.12528	2.88692
0.1	0.17741	0.249949	0.0725385	0.795784	0.256288	0.00190253	2.21618	1.34107	3.66233
0.2	0.17741	0.277265	0.0998549	0.989462	0.272129	0.000276903	2.68979	1.57791	4.58516
0.5	0.17741	0.262823	0.085413	0.920782	0.274116	0.000781963	2.51125	1.46745	4.29752
1	0.17741	0.261393	0.0839822	0.935984	0.280284	0.000839545	2.54972	1.47202	4.41642
(g) MAS_INS
P-value Threshold	Null R2	Full R2	PRS R2	B	SE	P	OR	95% CI Lower	95% CI Upper
5 x 10-8	0.244476	0.299259	0.0547836	-0.602829	0.361693	0.0955763	0.547261	0.269353	1.11191
1 x 10-5	0.244476	0.305695	0.0612194	-0.743159	0.418476	0.0757547	0.475609	0.209432	1.08009
1 x 10-4	0.244476	0.247557	0.00308184	-0.130242	0.320191	0.684182	0.877883	0.468695	1.64431
1 x 10-3	0.244476	0.293623	0.0491477	-0.488879	0.310065	0.114865	0.613313	0.334006	1.12619
0.01	0.244476	0.271563	0.0270876	-0.520436	0.483189	0.281442	0.594261	0.230508	1.53204
0.05	0.244476	0.312441	0.0679651	-0.839563	0.490803	0.0871566	0.431899	0.165048	1.1302
0.1	0.244476	0.297127	0.0526514	-0.777525	0.519523	0.134494	0.459542	0.165999	1.27217
0.2	0.244476	0.278898	0.0344228	-0.539294	0.439717	0.220027	0.58316	0.24632	1.38063
0.5	0.244476	0.250439	0.00596348	-0.203122	0.363848	0.576666	0.816179	0.400016	1.6653
1	0.244476	0.24674	0.00226458	0.139117	0.400466	0.7283	1.14926	0.524253	2.51939
Note. Logistic regression of case-control status using PGC schizophrenia East-Asian discovery (PGC SCZ-EAS) with first 10 PCs, age and gender as covariates: (a) Total sample analysis, (b) Han Chinese, Singapore analysis (CHS), (c) Malay, Singapore analysis (MAS), (d) Leave one out analysis of Han Chinese (CHS) and Malay (MAS), (e) Leave one put analysis of Han Chinese (CHS) and Indian (INS), (f) …

## Sheet: S3 Table
S3 Table. Logistic Regression of CLOZUK+PGC2 on UHR-Healthy control Status, with first 10 PCs, age, and gender as covariates
(a) Total Sample
P-value Threshold	Null R2	Full R2	PRS R2	B	SE	P	OR	95% CI Lower	95% CI Upper
5 x 10-8	0.0751034	0.0790261	0.00392269	-0.120573	0.149207	0.419035	0.886412	0.661654	1.18752
1 x 10-5	0.0751034	0.0754965	0.000393112	-0.0402949	0.157391	0.797938	0.960506	0.705551	1.30759
1 x 10-4	0.0751034	0.0770022	0.0018988	0.0803752	0.142859	0.573695	1.08369	0.819039	1.43387
1 x 10-3	0.0751034	0.0777407	0.00263733	0.108165	0.16319	0.507449	1.11423	0.809222	1.5342
0.01	0.0751034	0.0828574	0.00775398	0.171823	0.151437	0.256536	1.18747	0.882507	1.59781
0.05	0.0751034	0.0827194	0.00761604	0.172226	0.153165	0.260822	1.18795	0.879878	1.60388
0.1	0.0751034	0.0890026	0.0138992	0.221819	0.146622	0.130313	1.24835	0.936549	1.66395
0.2	0.0751034	0.0847593	0.0096559	0.182609	0.144545	0.206468	1.20035	0.90421	1.59347
0.5	0.0751034	0.0816603	0.00655695	0.153156	0.146896	0.297124	1.16551	0.873931	1.55436
1	0.0751034	0.0823771	0.0072737	0.160057	0.145808	0.272325	1.17358	0.881861	1.56179
(b) CHS only
P-value Threshold	Null R2	Full R2	PRS R2	B	SE	P	OR	95% CI Lower	95% CI Upper
5 x 10-8	0.113696	0.11421	0.000513343	-0.0449091	0.178199	0.801029	0.956084	0.674237	1.35575
1 x 10-5	0.113696	0.118916	0.00521953	0.132066	0.164693	0.422616	1.14118	0.826358	1.57595
1 x 10-4	0.113696	0.123183	0.0094871	0.174556	0.161744	0.280493	1.19072	0.867226	1.63488
1 x 10-3	0.113696	0.124743	0.0110467	0.203212	0.174596	0.244466	1.22533	0.870237	1.72532
0.01	0.113696	0.14692	0.0332233	0.315072	0.158311	0.0465678	1.37036	1.0048	1.86891
0.05	0.113696	0.152401	0.0387053	0.358203	0.166188	0.0311296	1.43076	1.03301	1.98164
0.1	0.113696	0.169925	0.0562289	0.452925	0.176271	0.0101853	1.57291	1.11342	2.22201
0.2	0.113696	0.158698	0.0450019	0.412606	0.17811	0.0205269	1.51075	1.06558	2.1419
0.5	0.113696	0.157582	0.0438859	0.419628	0.182663	0.0216025	1.5214	1.06355	2.17633
1	0.113696	0.158284	0.0445878	0.421503	0.182299	0.0207696	1.52425	1.06631	2.17886
(c) MAS only
P-value Threshold	Null R2	Full R2	PRS R2	B	SE	P	OR	95% CI Lower	95% CI Upper
5 x 10-8	0.67387	0.682331	0.0084606	-0.430054	0.619726	0.487718	0.650474	0.193071	2.1915
1 x 10-5	0.67387	0.675575	0.00170488	-0.295633	0.912642	0.74599	0.744061	0.124384	4.45093
1 x 10-4	0.67387	0.772617	0.0987463	2.43801	1.36787	0.0746931	11.4503	0.784303	167.166
1 x 10-3	0.67387	0.703853	0.0299822	0.925538	0.739123	0.210493	2.52322	0.592671	10.7423
0.01	0.67387	0.690694	0.0168232	-0.477255	0.511693	0.350976	0.620484	0.227602	1.69155
0.05	0.67387	0.68968	0.0158095	-0.518472	0.562344	0.356537	0.59543	0.197771	1.79266
0.1	0.67387	0.69823	0.0243592	-0.591563	0.551754	0.283653	0.553461	0.187687	1.63208
0.2	0.67387	0.714653	0.0407827	-0.79181	0.595432	0.183582	0.453024	0.141022	1.4553
0.5	0.67387	0.749736	0.0758659	-1.40229	0.828183	0.090415	0.246033	0.0485337	1.24722
1	0.67387	0.744139	0.0702686	-1.32797	0.819034	0.104934	0.265013	0.0532237	1.31956
(d) CHS_MAS
P-value Threshold	Null R2	Full R2	PRS R2	B	SE	P	OR	95% CI Lower	95% CI Upper
5 x 10-8	0.119992	0.126243	0.00625088	-0.157754	0.159105	0.321438	0.85406	0.625257	1.16659
1 x 10-5	0.119992	0.12	7.99709e-06	0.00565456	0.158944	0.971621	1.00567	0.736482	1.37325
1 x 10-4	0.119992	0.125152	0.00515976	0.13085	0.145107	0.367193	1.1398	0.857653	1.51476
1 x 10-3	0.119992	0.122241	0.00224813	0.0930157	0.156057	0.55115	1.09748	0.808278	1.49016
0.01	0.119992	0.132848	0.0128552	0.208274	0.146848	0.156103	1.23155	0.923539	1.64229
0.05	0.119992	0.130785	0.0107927	0.192575	0.147934	0.192995	1.21237	0.907221	1.62015
0.1	0.119992	0.137363	0.0173707	0.240816	0.146374	0.0999254	1.27229	0.954974	1.69504
0.2	0.119992	0.12985	0.00985738	0.182128	0.146377	0.213413	1.19977	0.900535	1.59843
0.5	0.119992	0.126469	0.0064761	0.150221	0.148691	0.312355	1.16209	0.868309	1.55527
1	0.119992	0.127462	0.00746995	0.160931	0.148406	0.27819	1.1746	0.878148	1.57114
(e) CHS_INS
P-value Threshold	Null R2	Full R2	PRS R2	B	SE	P	OR	95% CI Lower	95% CI Upper
5 x 10-8	0.17741	0.177459	4.89767e-05	0.0152459	0.180183	0.932568	1.01536	0.713263	1.44542
1 x 10-5	0.17741	0.179554	0.00214346	0.0981196	0.17557	0.576255	1.10309	0.781929	1.55617
1 x 10-4	0.17741	0.183553	0.00614222	0.155426	0.16428	0.344094	1.16816	0.846575	1.61189
1 x 10-3	0.17741	0.191152	0.0137414	0.276643	0.196136	0.158403	1.3187	0.897828	1.93685
0.01	0.17741	0.205934	0.0285242	0.35162	0.174471	0.0438677	1.42137	1.00971	2.00086
0.05	0.17741	0.199068	0.0216579	0.314333	0.178043	0.0774816	1.36935	0.965968	1.94117
0.1	0.17741	0.199675	0.0222647	0.303756	0.169899	0.0737991	1.35494	0.971183	1.89033
0.2	0.17741	0.192738	0.0153279	0.24842	0.166862	0.136546	1.282	0.924388	1.77795
0.5	0.17741	0.192077	0.0146666	0.247505	0.169896	0.145171	1.28083	0.918066	1.78692
1	0.17741	0.19272	0.01531	0.251581	0.169077	0.136759	1.28606	0.923298	1.79134
(f) MAS_INS
P-value Threshold	Null R2	Full R2	PRS R2	B	SE	P	OR	95% CI Lower	95% CI Upper
5 x 10-8	0.244476	0.254953	0.0104774	-0.248416	0.333628	0.456521	0.780036	0.40563	1.50003
1 x 10-5	0.244476	0.257755	0.0132794	-0.308228	0.368618	0.403058	0.734748	0.356755	1.51324
1 x 10-4	0.244476	0.244553	7.69698e-05	0.0208014	0.323587	0.948744	1.02102	0.541497	1.92518
1 x 10-3	0.244476	0.253365	0.00888967	-0.219727	0.320617	0.493139	0.802738	0.428217	1.50482
0.01	0.244476	0.292942	0.0484659	-0.535801	0.345381	0.120821	0.5852	0.297383	1.15158
0.05	0.244476	0.279126	0.03465	-0.438179	0.330247	0.184567	0.64521	0.33775	1.23256
0.1	0.244476	0.254944	0.0104689	-0.224359	0.300209	0.454857	0.799028	0.443633	1.43913
0.2	0.244476	0.256946	0.0124703	-0.23774	0.290675	0.41342	0.788408	0.445993	1.39371
0.5	0.244476	0.270706	0.0262307	-0.359935	0.305109	0.238123	0.697722	0.383683	1.2688
1	0.244476	0.269713	0.0252378	-0.351234	0.303811	0.247644	0.703819	0.388022	1.27663
Note. Logistic regression of case-control status using CLOZUK-PGC2 with first 10 PCs, age and gender as covariates: (a) Total sample analysis, (b) Han Chinese, Singapore analysis (CHS), (c) Malay, Singapore analysis (MAS), (d) Leave one out analysis of Han Chinese (CHS) and Malay (MAS), (e) Leave one put analysis of Han Chinese (CHS) and Indian (INS), (f) Leave one out analysis of Malay (MAS) and…

## Sheet: S4 Table
S4 Table. Logistic Regression of PGC SCZ-EAS on CHS UHR-Healthy Control Status with converters subgroup removed, adjusted for first 10 PCs, age, and gender
P-value Threshold	Null R2	Full R2	PRS R2	B	SE	P	OR	95% CI Lower	95% CI Upper
5 x 10-8	0.1088	0.109618	0.000818083	-0.0491703	0.159165	0.757377	0.952019	0.69689	1.30055
1 x 10-5	0.1088	0.108803	3.21452e-06	-0.00334894	0.172882	0.984545	0.996657	0.710212	1.39863
1 x 10-4	0.1088	0.120643	0.0118433	0.207797	0.17741	0.241486	1.23096	0.869427	1.74284
1 x 10-3	0.1088	0.120837	0.0120373	-0.237889	0.202054	0.239055	0.78829	0.530514	1.17132
0.01	0.1088	0.11597	0.00717017	0.169298	0.185588	0.36165	1.18447	0.823289	1.70411
0.05	0.1088	0.148105	0.0393057	0.361859	0.172501	0.0359299	1.436	1.02405	2.01366
0.1	0.1088	0.151523	0.042723	0.413286	0.189505	0.0291928	1.51178	1.04275	2.19177
0.2	0.1088	0.188003	0.0792031	0.597501	0.204446	0.00347197	1.81757	1.21749	2.71342
0.5	0.1088	0.182455	0.0736552	0.589376	0.209285	0.00486044	1.80286	1.19624	2.7171
1	0.1088	0.179936	0.0711363	0.579422	0.208934	0.00555025	1.78501	1.18521	2.68834
Note. Items in bold represents p-value significance (p < 0.05).

## Sheet: S5 Table
S5 Table. Ordinal Logistic Regression of Healthy Controls, Remitters and Non-remitters in Han Chinese Individuals
P-value Threshold	Null R2	Full R2	PRS R2	B	SE	P	OR	95% CI Lower	95% CI Upper
5 x 10-8	0.125382	0.125908	0.000525897	0.0409557	0.142981	0.77454	1.042	-0.239282	0.321194
1 x 10-5	0.125382	0.125429	4.72639e-05	0.0136712	0.153903	0.929217	1.014	-0.287973	0.315316
1 x 10-4	0.125382	0.128208	0.00282615	0.103841	0.154861	0.502511	1.109	-0.199681	0.407362
1 x 10-3	0.125382	0.126661	0.00127933	-0.080045	0.179894	0.656351	0.923	-0.432631	0.272541
0.01	0.125382	0.141433	0.0160505	0.261611	0.166387	0.115881	1.299	-0.0645022	0.587724
0.05	0.125382	0.169648	0.0442659	0.395236	0.155571	0.0110676	1.485	0.0903232	0.70015
0.1	0.125382	0.177631	0.0522494	0.489705	0.174246	0.00494773	1.632	0.148188	0.831221
0.2	0.125382	0.206795	0.0814133	0.642138	0.184202	0.000490198	1.901	0.281109	1.00317
0.5	0.125382	0.197464	0.0720816	0.618877	0.187497	0.000964361	1.857	0.251389	0.986366
1	0.125382	0.194338	0.0689557	0.604233	0.186699	0.00121047	1.83	0.238	0.97
Note. Items in bold represents p-value significance (p < 0.05).

## Sheet: S6 Table
S6 Table. Ordinal Logistic Regression of Healthy Controls, Non-converters and Converters in Han Chinese Individuals
P-value Threshold	Null R2	Full R2	PRS R2	B	SE	P	OR	95% CI Lower	95% CI Upper
5 x 10-8	0.122654	0.124005	0.00135141	0.0647339	0.149556	0.66513	1.067	-0.22839	0.357858
1 x 10-5	0.122654	0.122935	0.000281434	0.0317409	0.160742	0.843463	1.032	-0.283307	0.346789
1 x 10-4	0.122654	0.129976	0.0073218	0.166177	0.162687	0.30704	1.181	-0.152683	0.485037
1 x 10-3	0.122654	0.126193	0.0035388	-0.132037	0.188311	0.4832	0.876	-0.501119	0.237045
0.01	0.122654	0.141433	0.0187788	0.261611	0.166387	0.115881	1.299	-0.0645022	0.587724
0.05	0.122654	0.1656	0.0429459	0.384798	0.16185	0.0174308	1.469	0.0675771	0.702018
0.1	0.122654	0.169019	0.0463652	0.442426	0.179845	0.0138919	1.556	0.0899373	0.794915
0.2	0.122654	0.198974	0.0763202	0.601042	0.190548	0.00160898	1.824	0.227574	0.97451
0.5	0.122654	0.196718	0.0740644	0.609815	0.195663	0.00182913	1.84	0.226323	0.993308
1	0.122654	0.195919	0.0732651	0.607908	0.195426	0.0018666	1.837	0.224879	0.990937
Note. Items in bold represents p-value significance (p < 0.05).

## Sheet: S7 Table
S7 Table. Ordinal Logistic Regression of Healthy Controls, Remitters, Persistent Non-remitters, Converters in Han Chinese Individuals
P-value Threshold	Null R2	Full R2	PRS R2	B	SE	P	OR	95% CI Lower	95% CI Upper
5 x 10-8	0.13028	0.131933	0.00165334	0.0733447	0.141773	0.604919	1.076	-0.204525	0.351214
1 x 10-5	0.13028	0.130412	0.000132107	0.0228238	0.152191	0.88079	1.023	-0.275465	0.321113
1 x 10-4	0.13028	0.132782	0.00250213	0.0992128	0.153378	0.517728	1.104	-0.201403	0.399829
1 x 10-3	0.13028	0.130976	0.000696198	-0.0596444	0.178069	0.737662	0.942	-0.408653	0.289364
0.01	0.13028	0.14896	0.0186797	0.284556	0.165149	0.0848846	1.329	-0.0391308	0.608242
0.05	0.13028	0.173183	0.0429028	0.385829	0.152669	0.0114968	1.471	0.0866033	0.685055
0.1	0.13028	0.180119	0.0498388	0.472927	0.170799	0.00562439	1.605	0.138167	0.807687
0.2	0.13028	0.209523	0.0792436	0.634464	0.181016	0.000456572	1.886	0.27968	0.989249
0.5	0.13028	0.202708	0.0724277	0.62694	0.185366	0.000719162	1.872	0.263629	0.990251
1	0.13028	0.200486	0.0702062	0.616429	0.184485	0.000833719	1.852	0.254845	0.978012
Note. Items in bold represents p-value significance (p < 0.05).

## Sheet: S8 Table
S8 Table. Odds Ratio of Case-Control Status at Different Quintile Levels in Han Chinese Individuals.
PRS Quintile	OR	LCI	UCI
1	0.476484	0.124474	1.82397
2	1.57136	0.301906	8.17863
3	1
4	0.507207	0.116554	2.20721
5	2.43968	0.705125	8.44109

## Sheet: S9 Table
S9 Table. Case-Control Percentages Across PRS Quintile
PRS Quintile	Healthy Controls	%		UHR	%		Remitters	%		Non-remitters	%		Non-converters	%		Converters	%
1	21	13.9073		9	5.96026		4	2.64901		5	3.31126		8	5.29801		1	0.662252
2	14	9.27152		16	10.596		6	3.97351		10	6.62252		15	9.93377		1	0.662252
3	15	9.93377		16	10.596		11	7.28477		5	3.31126		16	10.596		0	0
4	16	10.596		14	9.27152		7	4.63576		7	4.63576		12	7.94702		2	1.3245
5	8	5.29801		22	14.5695		6	3.97351		16	10.596		18	11.9205		4	2.64901
